# Supplementary material for: DeNovoCNN: a deep learning approach to de novo variant calling in next generation sequencing data
Source: Nucleic Acids Res. 2022 Jun 17;50(17):e97. doi: 10.1093/nar/gkac511 (PMC9508836; doi:10.1093/nar/gkac511)
Supplement: gkac511_Supplemental_Files [file gkac511_supplemental_files.zip]

Archive with 3 entries (3 files):
- 20_wes_FP_comparison.pdf
- DeNovoCNN_Supplementary.pdf
- GIAB.manual.validation.xlsx
