# Supplementary material for: DeNovoCNN: a deep learning approach to de novo variant calling in next generation sequencing data
Source: Nucleic Acids Res. 2022 Jun 17;50(17):e97. doi: 10.1093/nar/gkac511 (PMC9508836; doi:10.1093/nar/gkac511)
Supplement: gkac511_Supplemental_Files [file gkac511_supplemental_files.zip › GIAB.manual.validation.xlsx]

## Sheet: Sheet1
Chromosome	Start position	Reference	Variant	Validation
chr4	14522621	T	A	TRUE
chr12	47013955	A	C	TRUE
chr2	151117471	G	C	TRUE
chr7	126053380	T	A	TRUE
chr6	242762	A	G	TRUE
chr20	18468633	C	A	TRUE
chr1	81977708	A	T	TRUE
chr1	81977698	G	T	TRUE
chr6	61885236	C	G	TRUE
chr2	82338210	A	C	TRUE
chr7	65475858	G	C	TRUE
chr7	42142227	G	A	TRUE
chr9	87162132	G	A	TRUE
chr12	132829397	C	G	TRUE
chr2	30045161	C	T	TRUE
chr5	85305817	C	A	TRUE
chr8	60082507	T	G	TRUE
chr6	9303714	G	T	TRUE
chr10	49391752	G	A	TRUE
chr2	71569212	T	G	TRUE
chr2	206974089	A	G	TRUE
chr19	13341877	G	A	TRUE
chr8	83804600	A	C	TRUE
chr1	180565819	A	G	TRUE
chr1	54109510	T	C	TRUE
chr8	110985278	C	T	TRUE
chr1	42548481	C	T	TRUE
chr11	44887444	G	A	TRUE
chr3	163911173	G	A	TRUE
chr1	231904214	G	A	TRUE
chr20	18468640	C	G	TRUE
chr5	56652416	T	G	TRUE
chr3	139417080	G	T	TRUE
chr1	174059176	G	C	TRUE
chr20	54067076	C	T	TRUE
chr2	160768358	C	A	TRUE
chr9	129926722	C	T	TRUE
chr6	101908070	C	A	TRUE
chr18	20485952	C	T	TRUE
chr1	234224220	C	T	TRUE
chr1	10923472	C	T	TRUE
chr1	14372535	G	T	TRUE
chr1	22703993	G	A	TRUE
chr1	23117302	C	A	TRUE
chr1	26860231	A	T	TRUE
chr1	31609912	T	G	TRUE
chr1	35444525	A	G	TRUE
chr1	35849465	G	A	TRUE
chr1	41961316	C	G	TRUE
chr1	52915585	A	G	TRUE
chr1	64983911	A	G	TRUE
chr1	66434150	T	C	TRUE
chr1	70482689	C	T	TRUE
chr1	78108759	T	G	TRUE
chr1	80110393	A	T	TRUE
chr1	89009323	C	T	TRUE
chr1	96421153	A	G	TRUE
chr1	98997069	C	T	TRUE
chr1	106128573	A	G	TRUE
chr1	106728997	G	A	TRUE
chr1	106820643	G	A	TRUE
chr1	113724939	C	T	TRUE
chr1	116729653	T	A	TRUE
chr1	117883116	G	A	TRUE
chr1	119453062	C	A	TRUE
chr1	146762654	A	G	TRUE
chr1	152321073	A	G	TRUE
chr1	152341540	C	A	TRUE
chr1	155036260	C	T	TRUE
chr1	158585341	C	T	TRUE
chr1	168455916	C	T	TRUE
chr1	169507751	T	A	TRUE
chr1	178005609	T	G	TRUE
chr1	179324862	G	C	TRUE
chr1	181271126	T	G	TRUE
chr1	185825929	A	G	TRUE
chr1	185968507	C	T	TRUE
chr1	189686529	C	A	TRUE
chr1	189708727	T	C	TRUE
chr1	190955039	T	C	TRUE
chr1	192422972	G	A	TRUE
chr1	200436225	T	C	TRUE
chr1	200519443	T	G	TRUE
chr1	204797548	T	A	TRUE
chr1	210131828	C	T	TRUE
chr1	215020255	T	C	TRUE
chr1	215100723	G	A	TRUE
chr1	216767123	C	A	TRUE
chr1	217441267	G	A	TRUE
chr1	219252084	A	G	TRUE
chr1	226485074	T	C	TRUE
chr1	226643431	T	A	TRUE
chr1	228947668	G	A	TRUE
chr1	233054984	G	A	TRUE
chr1	233661027	T	A	TRUE
chr1	233738957	C	T	TRUE
chr1	233879751	G	C	TRUE
chr1	236483132	C	G	TRUE
chr1	237249600	G	C	TRUE
chr1	238221017	A	G	TRUE
chr2	2811083	C	T	TRUE
chr2	3744446	C	A	TRUE
chr2	7008612	G	A	TRUE
chr2	7582496	C	T	TRUE
chr2	8395497	G	A	TRUE
chr2	8755600	G	A	TRUE
chr2	10095904	G	A	TRUE
chr2	12879359	C	T	TRUE
chr2	13104956	A	G	TRUE
chr2	20269753	G	T	TRUE
chr2	21940641	C	T	TRUE
chr2	24816264	A	G	TRUE
chr2	25418948	G	A	TRUE
chr2	25457155	C	T	TRUE
chr2	26351041	C	G	TRUE
chr2	27100779	T	C	TRUE
chr2	27360036	A	G	TRUE
chr2	28299704	C	G	TRUE
chr2	33333567	C	T	TRUE
chr2	33356252	G	A	TRUE
chr2	36289555	C	T	TRUE
chr2	41373027	A	G	TRUE
chr2	49366988	C	T	TRUE
chr2	49771638	C	T	TRUE
chr2	54948490	G	A	TRUE
chr2	57089696	C	T	TRUE
chr2	57588738	T	C	TRUE
chr2	61850723	C	T	TRUE
chr2	69390138	A	G	TRUE
chr2	78307429	T	G	TRUE
chr2	78945140	G	A	TRUE
chr2	81686636	A	C	TRUE
chr2	100501551	T	C	TRUE
chr2	104490588	G	A	TRUE
chr2	105571509	G	A	TRUE
chr2	105852826	G	A	TRUE
chr2	108249408	G	A	TRUE
chr2	108591164	A	T	TRUE
chr2	110328612	T	C	TRUE
chr2	110328613	T	C	TRUE
chr2	114941730	G	A	TRUE
chr2	116710420	G	A	TRUE
chr2	117060966	A	G	TRUE
chr2	117437001	G	A	TRUE
chr2	122762046	A	C	TRUE
chr2	123162432	C	T	TRUE
chr2	124605846	C	T	TRUE
chr2	126907118	C	T	TRUE
chr2	137868644	G	C	TRUE
chr2	138496587	G	A	TRUE
chr2	138908823	G	T	TRUE
chr2	139866123	G	A	TRUE
chr2	144253074	A	G	TRUE
chr2	144769744	C	T	TRUE
chr2	149978188	G	T	TRUE
chr2	155699386	G	A	TRUE
chr2	156444505	A	T	TRUE
chr2	159035040	G	A	TRUE
chr2	167483056	G	A	TRUE
chr2	168085178	A	G	TRUE
chr2	169975603	A	G	TRUE
chr2	174126342	T	C	TRUE
chr2	175421942	C	G	TRUE
chr2	175783028	G	A	TRUE
chr2	178203418	A	G	TRUE
chr2	179131088	T	C	TRUE
chr2	180149303	A	G	TRUE
chr2	180971778	T	C	TRUE
chr2	182903859	A	G	TRUE
chr2	183089124	T	G	TRUE
chr2	185281391	A	G	TRUE
chr2	186438432	C	T	TRUE
chr2	189283133	C	T	TRUE
chr2	190449148	T	C	TRUE
chr2	194516526	G	A	TRUE
chr2	194516717	T	G	TRUE
chr2	195137005	C	G	TRUE
chr2	196159589	C	A	TRUE
chr2	196758027	C	T	TRUE
chr2	197791183	C	T	TRUE
chr2	201181483	T	G	TRUE
chr2	204380378	A	C	TRUE
chr2	204911437	G	A	TRUE
chr2	204930401	C	T	TRUE
chr2	206485209	G	A	TRUE
chr2	208454441	G	A	TRUE
chr2	209976018	C	T	TRUE
chr2	211454104	T	C	TRUE
chr2	212375752	A	G	TRUE
chr2	219151527	G	T	TRUE
chr2	223711181	C	G	TRUE
chr2	235619452	C	G	TRUE
chr2	236600693	C	G	TRUE
chr2	240967891	C	T	TRUE
chr2	241835203	G	T	TRUE
chr2	241926959	C	A	TRUE
chr3	2785788	C	T	TRUE
chr3	4669342	A	T	TRUE
chr3	5622796	G	A	TRUE
chr3	13688697	C	T	TRUE
chr3	24975134	C	T	TRUE
chr3	28415583	A	C	TRUE
chr3	29666343	T	C	TRUE
chr3	36967589	C	T	TRUE
chr3	38711550	A	G	TRUE
chr3	48603870	G	A	TRUE
chr3	52403519	G	T	TRUE
chr3	52547912	C	G	TRUE
chr3	57332428	G	A	TRUE
chr3	58008401	C	T	TRUE
chr3	59912929	G	A	TRUE
chr3	60303365	G	A	TRUE
chr3	68448373	G	A	TRUE
chr3	69681955	T	C	TRUE
chr3	72240139	G	T	TRUE
chr3	74068262	G	A	TRUE
chr3	77517288	A	G	TRUE
chr3	77658595	G	T	TRUE
chr3	79525115	T	C	TRUE
chr3	82236919	A	G	TRUE
chr3	82579797	G	A	TRUE
chr3	86924980	C	T	TRUE
chr3	87112218	C	T	TRUE
chr3	94852107	C	T	TRUE
chr3	96279316	C	G	TRUE
chr3	97410019	C	T	TRUE
chr3	99125569	G	A	TRUE
chr3	100883270	C	A	TRUE
chr3	101794017	G	T	TRUE
chr3	108569790	C	A	TRUE
chr3	108791466	G	A	TRUE
chr3	110517839	G	A	TRUE
chr3	111538110	G	A	TRUE
chr3	112340008	G	C	TRUE
chr3	112685485	T	C	TRUE
chr3	112987672	C	T	TRUE
chr3	114007107	T	G	TRUE
chr3	117521639	C	T	TRUE
chr3	119436685	G	A	TRUE
chr3	120994711	C	T	TRUE
chr3	121154272	C	T	TRUE
chr3	126225960	A	G	TRUE
chr3	128851208	G	A	TRUE
chr3	131480722	C	T	TRUE
chr3	132499902	A	G	TRUE
chr3	132940895	G	A	TRUE
chr3	135517036	G	A	TRUE
chr3	139417009	T	G	TRUE
chr3	140124761	T	C	TRUE
chr3	140369066	C	T	TRUE
chr3	146551174	C	T	TRUE
chr3	148472161	C	T	TRUE
chr3	150032708	A	G	TRUE
chr3	150293828	C	G	TRUE
chr3	152915235	T	C	TRUE
chr3	157642555	T	C	TRUE
chr3	158623859	C	T	TRUE
chr3	165286724	A	C	TRUE
chr3	166176117	C	A	TRUE
chr3	185570737	C	T	TRUE
chr3	186413318	C	T	TRUE
chr3	187463107	C	T	TRUE
chr3	190928744	T	C	TRUE
chr3	190997680	T	C	TRUE
chr3	191953485	G	T	TRUE
chr3	193074706	G	A	TRUE
chr3	193139720	C	A	TRUE
chr3	197086788	G	A	TRUE
chr4	802350	T	C	TRUE
chr4	4473947	G	T	TRUE
chr4	5398498	C	A	TRUE
chr4	18843846	G	A	TRUE
chr4	23393394	G	A	TRUE
chr4	25127846	G	A	TRUE
chr4	27598189	C	A	TRUE
chr4	28756989	A	T	TRUE
chr4	29672858	A	T	TRUE
chr4	34323995	T	C	TRUE
chr4	35756935	T	G	TRUE
chr4	36005432	T	A	TRUE
chr4	38726884	A	G	TRUE
chr4	38907871	G	A	TRUE
chr4	41536371	A	G	TRUE
chr4	43028266	C	T	TRUE
chr4	45413575	A	G	TRUE
chr4	54331729	C	A	TRUE
chr4	54713649	A	G	TRUE
chr4	58900172	A	C	TRUE
chr4	59517584	C	T	TRUE
chr4	60925090	A	T	TRUE
chr4	63757914	T	G	TRUE
chr4	67035156	G	A	TRUE
chr4	68991214	T	A	TRUE
chr4	72008314	A	G	TRUE
chr4	75953724	G	A	TRUE
chr4	78891473	C	A	TRUE
chr4	79741414	C	T	TRUE
chr4	93639078	C	A	TRUE
chr4	96581435	G	A	TRUE
chr4	97349838	A	G	TRUE
chr4	102411499	C	T	TRUE
chr4	102661648	C	T	TRUE
chr4	105111199	G	A	TRUE
chr4	105808280	C	T	TRUE
chr4	105907225	G	A	TRUE
chr4	107624702	T	A	TRUE
chr4	112109354	G	A	TRUE
chr4	114773444	G	A	TRUE
chr4	116858233	C	G	TRUE
chr4	120856845	A	T	TRUE
chr4	123836759	C	G	TRUE
chr4	131288244	T	A	TRUE
chr4	131567468	C	T	TRUE
chr4	132335625	G	A	TRUE
chr4	134242143	T	C	TRUE
chr4	135400524	G	A	TRUE
chr4	135492002	G	T	TRUE
chr4	136352210	C	A	TRUE
chr4	138403092	G	A	TRUE
chr4	139709064	C	T	TRUE
chr4	141357510	T	C	TRUE
chr4	143220322	T	G	TRUE
chr4	145403869	C	T	TRUE
chr4	149698393	T	G	TRUE
chr4	150806084	G	T	TRUE
chr4	154016381	T	C	TRUE
chr4	158040224	C	A	TRUE
chr4	161988857	T	G	TRUE
chr4	162198409	G	A	TRUE
chr4	164321006	G	A	TRUE
chr4	167375782	C	T	TRUE
chr4	167509223	T	C	TRUE
chr4	169262369	A	G	TRUE
chr4	177127848	G	T	TRUE
chr4	177459462	C	T	TRUE
chr4	181177165	T	G	TRUE
chr4	181671810	G	A	TRUE
chr4	185801630	T	C	TRUE
chr4	186632538	T	C	TRUE
chr4	188556605	G	A	TRUE
chr4	189136541	G	A	TRUE
chr4	189608812	T	G	TRUE
chr5	1642716	G	A	TRUE
chr5	1936727	C	T	TRUE
chr5	2869948	T	C	TRUE
chr5	3138557	G	A	TRUE
chr5	4347420	C	T	TRUE
chr5	4783786	C	T	TRUE
chr5	5627970	G	A	TRUE
chr5	5880652	G	A	TRUE
chr5	8571945	G	A	TRUE
chr5	8718371	A	G	TRUE
chr5	9597641	G	A	TRUE
chr5	10861218	A	T	TRUE
chr5	14565874	A	G	TRUE
chr5	15897778	G	A	TRUE
chr5	22676804	G	T	TRUE
chr5	23545529	G	A	TRUE
chr5	24275101	C	T	TRUE
chr5	26597872	G	A	TRUE
chr5	26656375	C	G	TRUE
chr5	28590076	G	A	TRUE
chr5	30864915	G	A	TRUE
chr5	32811773	G	A	TRUE
chr5	32956979	G	A	TRUE
chr5	34825921	A	C	TRUE
chr5	38512061	G	C	TRUE
chr5	38737265	G	A	TRUE
chr5	41038507	G	A	TRUE
chr5	41105195	T	G	TRUE
chr5	43143649	G	A	TRUE
chr5	45389990	C	T	TRUE
chr5	50400811	C	T	TRUE
chr5	51268059	T	G	TRUE
chr5	51895728	C	T	TRUE
chr5	53060944	G	T	TRUE
chr5	53871778	A	C	TRUE
chr5	56908923	G	A	TRUE
chr5	67757811	C	T	TRUE
chr5	82757924	C	A	TRUE
chr5	83280581	C	T	TRUE
chr5	83740213	C	T	TRUE
chr5	86044945	G	T	TRUE
chr5	93032165	C	T	TRUE
chr5	94509754	A	G	TRUE
chr5	97471954	A	C	TRUE
chr5	100643504	A	C	TRUE
chr5	100805181	G	T	TRUE
chr5	103406833	T	A	TRUE
chr5	103446057	C	T	TRUE
chr5	104577536	C	T	TRUE
chr5	105512006	C	T	TRUE
chr5	106974781	G	A	TRUE
chr5	108281305	T	C	TRUE
chr5	109368654	G	T	TRUE
chr5	111179520	T	A	TRUE
chr5	111342618	G	A	TRUE
chr5	113453582	C	T	TRUE
chr5	113701341	C	T	TRUE
chr5	123195716	T	G	TRUE
chr5	126495727	C	T	TRUE
chr5	126744279	G	A	TRUE
chr5	128252382	T	C	TRUE
chr5	131553721	G	A	TRUE
chr5	135049433	C	T	TRUE
chr5	135462769	C	A	TRUE
chr5	140730969	A	G	TRUE
chr5	140737466	C	T	TRUE
chr5	143847987	G	T	TRUE
chr5	149617779	C	T	TRUE
chr5	151542096	C	T	TRUE
chr5	155216847	G	A	TRUE
chr5	158594104	C	G	TRUE
chr5	160802222	G	C	TRUE
chr5	163675222	C	T	TRUE
chr5	165455607	C	T	TRUE
chr5	166195550	T	G	TRUE
chr5	169094774	A	G	TRUE
chr5	171096165	T	C	TRUE
chr5	174249314	G	A	TRUE
chr5	176008911	T	C	TRUE
chr6	1289471	C	A	TRUE
chr6	6341762	G	A	TRUE
chr6	9288844	A	T	TRUE
chr6	9289370	C	T	TRUE
chr6	9290331	T	A	TRUE
chr6	9290846	A	T	TRUE
chr6	9298511	T	C	TRUE
chr6	10003797	T	C	TRUE
chr6	12916295	G	A	TRUE
chr6	14002557	G	A	TRUE
chr6	17103206	A	G	TRUE
chr6	22737250	G	A	TRUE
chr6	23814192	A	T	TRUE
chr6	33791698	C	T	TRUE
chr6	39674281	C	T	TRUE
chr6	40494146	C	T	TRUE
chr6	41354344	G	A	TRUE
chr6	43672163	G	T	TRUE
chr6	50378927	G	A	TRUE
chr6	50861777	C	T	TRUE
chr6	52714610	C	T	TRUE
chr6	53033894	G	A	TRUE
chr6	53058214	C	T	TRUE
chr6	55843073	A	T	TRUE
chr6	56276483	G	A	TRUE
chr6	63384022	T	C	TRUE
chr6	64137358	T	G	TRUE
chr6	65157185	T	C	TRUE
chr6	65779607	C	T	TRUE
chr6	65839381	A	G	TRUE
chr6	66926406	G	A	TRUE
chr6	67646214	C	T	TRUE
chr6	67686891	G	C	TRUE
chr6	67929552	C	T	TRUE
chr6	76251378	A	G	TRUE
chr6	77395954	T	C	TRUE
chr6	81718565	T	G	TRUE
chr6	81913462	C	A	TRUE
chr6	85073382	G	A	TRUE
chr6	85956920	G	T	TRUE
chr6	86183195	G	A	TRUE
chr6	86539339	C	T	TRUE
chr6	86676979	G	T	TRUE
chr6	90134787	C	T	TRUE
chr6	95370849	G	A	TRUE
chr6	98388846	C	G	TRUE
chr6	102591420	C	T	TRUE
chr6	103029980	G	A	TRUE
chr6	105727338	A	G	TRUE
chr6	109740508	T	C	TRUE
chr6	113078725	C	T	TRUE
chr6	114633219	C	T	TRUE
chr6	115399313	A	G	TRUE
chr6	115948957	T	C	TRUE
chr6	128373571	C	T	TRUE
chr6	129006274	G	T	TRUE
chr6	129647613	A	C	TRUE
chr6	130164950	A	T	TRUE
chr6	130198266	A	C	TRUE
chr6	135088889	G	T	TRUE
chr6	135862648	C	T	TRUE
chr6	140516510	G	A	TRUE
chr6	142573092	G	T	TRUE
chr6	146989471	G	A	TRUE
chr6	147233257	C	A	TRUE
chr6	160999836	C	T	TRUE
chr6	161145224	A	G	TRUE
chr6	161766390	C	T	TRUE
chr6	164733812	G	A	TRUE
chr6	169483634	G	T	TRUE
chr7	1322161	C	A	TRUE
chr7	2081441	A	C	TRUE
chr7	13377902	G	A	TRUE
chr7	13601132	T	G	TRUE
chr7	13682413	G	T	TRUE
chr7	14048010	G	A	TRUE
chr7	14886808	C	T	TRUE
chr7	15213718	C	T	TRUE
chr7	22097907	G	A	TRUE
chr7	23089532	G	T	TRUE
chr7	28387529	C	T	TRUE
chr7	35651698	C	T	TRUE
chr7	40033020	C	T	TRUE
chr7	42900080	T	A	TRUE
chr7	49601628	G	A	TRUE
chr7	55462163	G	A	TRUE
chr7	69018115	C	T	TRUE
chr7	79576386	C	T	TRUE
chr7	81361621	A	T	TRUE
chr7	82405965	G	A	TRUE
chr7	83588132	T	C	TRUE
chr7	84574095	G	A	TRUE
chr7	84866056	C	T	TRUE
chr7	85418479	G	A	TRUE
chr7	91181955	G	A	TRUE
chr7	96105085	G	A	TRUE
chr7	97222038	A	G	TRUE
chr7	107043593	G	C	TRUE
chr7	107646411	T	C	TRUE
chr7	111415838	G	A	TRUE
chr7	111462840	C	A	TRUE
chr7	114154793	A	C	TRUE
chr7	114161172	T	C	TRUE
chr7	114909749	G	A	TRUE
chr7	115161240	A	G	TRUE
chr7	116579427	G	A	TRUE
chr7	116932147	G	A	TRUE
chr7	118322541	C	A	TRUE
chr7	123291992	C	A	TRUE
chr7	123818238	T	C	TRUE
chr7	129577067	G	A	TRUE
chr7	132240715	A	G	TRUE
chr7	136422141	A	G	TRUE
chr7	150446460	C	A	TRUE
chr7	153920183	C	T	TRUE
chr7	155921278	G	A	TRUE
chr8	4056436	C	T	TRUE
chr8	5149275	C	T	TRUE
chr8	6227972	G	A	TRUE
chr8	6473156	A	G	TRUE
chr8	12611278	G	A	TRUE
chr8	13706301	G	A	TRUE
chr8	15913021	T	A	TRUE
chr8	18800008	A	G	TRUE
chr8	22615433	C	T	TRUE
chr8	26954242	C	T	TRUE
chr8	28521640	C	G	TRUE
chr8	30090712	G	A	TRUE
chr8	30703949	C	G	TRUE
chr8	33506720	C	T	TRUE
chr8	34084585	G	A	TRUE
chr8	35334398	G	T	TRUE
chr8	36981628	G	A	TRUE
chr8	41771064	A	G	TRUE
chr8	47108961	C	G	TRUE
chr8	49175560	G	A	TRUE
chr8	55069860	C	T	TRUE
chr8	56272442	G	A	TRUE
chr8	56285018	G	T	TRUE
chr8	58529631	T	G	TRUE
chr8	63787375	T	A	TRUE
chr8	65860591	A	G	TRUE
chr8	68094553	T	C	TRUE
chr8	70904798	G	A	TRUE
chr8	72585902	G	T	TRUE
chr8	73109700	C	T	TRUE
chr8	87765859	C	G	TRUE
chr8	88175943	G	A	TRUE
chr8	90629773	G	T	TRUE
chr8	90629774	A	C	TRUE
chr8	92710760	T	C	TRUE
chr8	93292262	A	T	TRUE
chr8	95099185	A	T	TRUE
chr8	97793520	A	G	TRUE
chr8	100432507	G	A	TRUE
chr8	109043648	T	C	TRUE
chr8	112008283	T	C	TRUE
chr8	118518973	A	G	TRUE
chr8	128316687	T	G	TRUE
chr8	131874849	C	T	TRUE
chr8	133106376	C	T	TRUE
chr8	134094686	C	A	TRUE
chr8	134512743	C	A	TRUE
chr8	137106809	A	G	TRUE
chr8	138293525	G	T	TRUE
chr8	138355344	A	G	TRUE
chr8	144183600	G	A	TRUE
chr9	2484453	T	A	TRUE
chr9	10283751	T	G	TRUE
chr9	11832953	C	T	TRUE
chr9	13510330	T	C	TRUE
chr9	13604898	C	T	TRUE
chr9	14803776	T	C	TRUE
chr9	18024029	C	T	TRUE
chr9	23078717	C	T	TRUE
chr9	23881937	C	A	TRUE
chr9	24386250	G	A	TRUE
chr9	26250194	C	T	TRUE
chr9	26975146	G	A	TRUE
chr9	28442493	G	A	TRUE
chr9	29364274	G	A	TRUE
chr9	34497928	G	A	TRUE
chr9	35218730	G	A	TRUE
chr9	71550595	C	T	TRUE
chr9	75412316	C	T	TRUE
chr9	76214353	G	A	TRUE
chr9	78347082	G	A	TRUE
chr9	78651497	C	G	TRUE
chr9	85951908	G	C	TRUE
chr9	86338506	A	G	TRUE
chr9	89091483	T	A	TRUE
chr9	95694620	C	T	TRUE
chr9	98383508	G	A	TRUE
chr9	103553348	A	G	TRUE
chr9	105660998	A	T	TRUE
chr9	107164998	G	A	TRUE
chr9	107319725	A	T	TRUE
chr9	109485583	A	C	TRUE
chr9	114443496	A	G	TRUE
chr9	114706339	G	A	TRUE
chr9	115379557	A	T	TRUE
chr9	117273396	G	A	TRUE
chr9	121940845	A	G	TRUE
chr9	122602797	T	C	TRUE
chr9	131041047	G	T	TRUE
chr9	131851319	C	G	TRUE
chr9	135433338	T	C	TRUE
chr10	5905526	C	T	TRUE
chr10	7853408	A	G	TRUE
chr10	9188748	G	C	TRUE
chr10	10870756	G	A	TRUE
chr10	13326526	C	A	TRUE
chr10	15115161	C	T	TRUE
chr10	15298014	G	A	TRUE
chr10	20119931	T	G	TRUE
chr10	20756283	A	G	TRUE
chr10	23857032	G	A	TRUE
chr10	33229605	T	C	TRUE
chr10	34212169	G	A	TRUE
chr10	43294268	A	G	TRUE
chr10	52668575	C	G	TRUE
chr10	55505803	A	C	TRUE
chr10	57699837	T	A	TRUE
chr10	57885794	A	G	TRUE
chr10	58972917	T	C	TRUE
chr10	59170383	C	A	TRUE
chr10	60301048	C	T	TRUE
chr10	61014465	C	T	TRUE
chr10	61080098	G	A	TRUE
chr10	67804814	G	A	TRUE
chr10	79188884	C	T	TRUE
chr10	82602279	A	G	TRUE
chr10	90545376	G	A	TRUE
chr10	92306491	A	C	TRUE
chr10	98002260	C	G	TRUE
chr10	102942108	C	T	TRUE
chr10	103013180	G	A	TRUE
chr10	103815804	G	C	TRUE
chr10	106706993	C	T	TRUE
chr10	110373024	C	A	TRUE
chr10	113245109	C	T	TRUE
chr10	114627553	A	G	TRUE
chr10	116113815	C	T	TRUE
chr10	117768744	G	A	TRUE
chr10	127694745	C	T	TRUE
chr10	133249829	G	A	TRUE
chr10	133479452	C	T	TRUE
chr11	3695234	G	A	TRUE
chr11	7764570	G	T	TRUE
chr11	7983655	T	C	TRUE
chr11	10758735	G	A	TRUE
chr11	12059464	A	G	TRUE
chr11	12855494	G	A	TRUE
chr11	15579015	G	T	TRUE
chr11	17490462	T	A	TRUE
chr11	18528882	C	T	TRUE
chr11	19820734	G	A	TRUE
chr11	20360311	G	T	TRUE
chr11	21612804	G	A	TRUE
chr11	27168114	C	T	TRUE
chr11	30300444	A	G	TRUE
chr11	32182481	G	A	TRUE
chr11	38407179	G	A	TRUE
chr11	39232505	C	T	TRUE
chr11	40545870	C	G	TRUE
chr11	42226248	C	A	TRUE
chr11	45802718	G	A	TRUE
chr11	56200502	C	G	TRUE
chr11	61373236	C	T	TRUE
chr11	64744525	T	A	TRUE
chr11	67365925	G	A	TRUE
chr11	71032049	G	C	TRUE
chr11	71900495	C	G	TRUE
chr11	80163799	T	G	TRUE
chr11	82698724	T	C	TRUE
chr11	85270439	C	T	TRUE
chr11	85706438	T	A	TRUE
chr11	86407515	C	T	TRUE
chr11	90791675	C	T	TRUE
chr11	90958298	C	T	TRUE
chr11	91203828	G	A	TRUE
chr11	92366952	T	C	TRUE
chr11	92575168	C	A	TRUE
chr11	92806592	G	A	TRUE
chr11	96956787	C	T	TRUE
chr11	99905565	G	A	TRUE
chr11	103986772	C	T	TRUE
chr11	104362780	G	T	TRUE
chr11	109389878	G	A	TRUE
chr11	112817092	T	C	TRUE
chr11	113022394	C	T	TRUE
chr11	114832239	C	T	TRUE
chr11	115237106	C	T	TRUE
chr11	115810157	C	T	TRUE
chr11	122700234	G	A	TRUE
chr11	125830152	T	C	TRUE
chr11	127073714	T	G	TRUE
chr11	127706694	C	T	TRUE
chr11	128609971	C	A	TRUE
chr11	132039507	C	T	TRUE
chr11	133524888	G	A	TRUE
chr12	1158046	G	A	TRUE
chr12	5729060	C	A	TRUE
chr12	10169450	T	C	TRUE
chr12	19718514	C	T	TRUE
chr12	20338318	G	A	TRUE
chr12	32013864	T	C	TRUE
chr12	44773339	C	A	TRUE
chr12	52288833	G	T	TRUE
chr12	58679329	C	A	TRUE
chr12	60599796	A	G	TRUE
chr12	61212241	G	A	TRUE
chr12	63101402	T	C	TRUE
chr12	65224723	C	T	TRUE
chr12	71691551	G	A	TRUE
chr12	74758459	T	C	TRUE
chr12	75400419	A	T	TRUE
chr12	75697159	A	C	TRUE
chr12	77697307	G	A	TRUE
chr12	89920358	A	G	TRUE
chr12	98049062	T	C	TRUE
chr12	99382445	G	C	TRUE
chr12	99923038	C	T	TRUE
chr12	100337664	T	C	TRUE
chr12	101115183	C	T	TRUE
chr12	104304091	T	G	TRUE
chr12	114572366	G	A	TRUE
chr12	117495058	C	A	TRUE
chr12	126676101	C	T	TRUE
chr12	132086943	G	A	TRUE
chr13	21347079	A	C	TRUE
chr13	21379584	C	T	TRUE
chr13	27757049	C	T	TRUE
chr13	29264437	A	C	TRUE
chr13	33287441	A	G	TRUE
chr13	35752849	T	C	TRUE
chr13	36231657	A	G	TRUE
chr13	38963166	T	A	TRUE
chr13	39182802	A	G	TRUE
chr13	39801115	C	A	TRUE
chr13	46146517	C	T	TRUE
chr13	50429695	C	A	TRUE
chr13	55759955	C	A	TRUE
chr13	55926792	A	C	TRUE
chr13	57853727	A	C	TRUE
chr13	62747726	T	A	TRUE
chr13	64970912	A	T	TRUE
chr13	66621759	C	T	TRUE
chr13	72386158	G	C	TRUE
chr13	74293218	C	T	TRUE
chr13	80731125	G	A	TRUE
chr13	81357851	G	A	TRUE
chr13	81391050	T	C	TRUE
chr13	84070616	A	C	TRUE
chr13	85896981	C	T	TRUE
chr13	86443291	G	C	TRUE
chr13	86577736	A	C	TRUE
chr13	89409053	A	G	TRUE
chr13	90913462	G	A	TRUE
chr13	93431221	C	T	TRUE
chr13	96951184	T	A	TRUE
chr13	97417045	A	C	TRUE
chr13	99041766	G	A	TRUE
chr13	99437097	G	A	TRUE
chr13	101433812	C	T	TRUE
chr13	101650591	A	G	TRUE
chr13	101879628	C	A	TRUE
chr13	105828789	C	A	TRUE
chr13	108578609	G	A	TRUE
chr13	112666653	G	A	TRUE
chr13	113899078	C	T	TRUE
chr14	21331734	C	T	TRUE
chr14	24177646	G	A	TRUE
chr14	27855978	C	T	TRUE
chr14	29962414	G	T	TRUE
chr14	31678149	T	G	TRUE
chr14	32773212	G	T	TRUE
chr14	39472000	C	T	TRUE
chr14	41224086	A	G	TRUE
chr14	41462683	T	A	TRUE
chr14	43036632	T	A	TRUE
chr14	46132831	T	G	TRUE
chr14	46714843	G	A	TRUE
chr14	54390090	G	A	TRUE
chr14	55412004	T	C	TRUE
chr14	56620140	A	T	TRUE
chr14	63820026	A	T	TRUE
chr14	66452755	T	A	TRUE
chr14	70431412	C	T	TRUE
chr14	76931035	G	C	TRUE
chr14	77245340	C	T	TRUE
chr14	79491825	C	A	TRUE
chr14	84209744	A	G	TRUE
chr14	85081116	A	G	TRUE
chr14	85508947	G	A	TRUE
chr14	86345419	C	A	TRUE
chr14	93170535	G	A	TRUE
chr14	95235731	C	A	TRUE
chr14	96180196	C	G	TRUE
chr14	99715694	G	A	TRUE
chr14	104452099	G	C	TRUE
chr15	36275547	C	T	TRUE
chr15	36680144	G	A	TRUE
chr15	37479166	C	T	TRUE
chr15	42439531	G	T	TRUE
chr15	44111738	A	T	TRUE
chr15	48654929	G	A	TRUE
chr15	52539078	C	T	TRUE
chr15	54063358	G	A	TRUE
chr15	55394902	A	G	TRUE
chr15	60353625	C	T	TRUE
chr15	64177511	C	T	TRUE
chr15	64579764	C	T	TRUE
chr15	67153091	G	A	TRUE
chr15	69047825	T	A	TRUE
chr15	69163724	A	G	TRUE
chr15	75104968	C	T	TRUE
chr15	84366542	C	T	TRUE
chr15	85843118	T	G	TRUE
chr15	88120534	C	T	TRUE
chr15	89100995	G	A	TRUE
chr15	91224547	A	G	TRUE
chr15	93750301	C	T	TRUE
chr15	94294355	G	A	TRUE
chr15	97159308	C	A	TRUE
chr15	98750154	T	A	TRUE
chr15	98793218	G	A	TRUE
chr16	6311594	G	A	TRUE
chr16	7835469	C	T	TRUE
chr16	8589560	C	T	TRUE
chr16	10165855	G	A	TRUE
chr16	13426375	A	G	TRUE
chr16	13626099	T	C	TRUE
chr16	14679588	G	C	TRUE
chr16	20691919	T	C	TRUE
chr16	24125260	G	A	TRUE
chr16	30702914	G	A	TRUE
chr16	34836878	T	C	TRUE
chr16	48259977	C	T	TRUE
chr16	48573823	G	A	TRUE
chr16	48655226	C	T	TRUE
chr16	49731240	C	A	TRUE
chr16	50326045	G	A	TRUE
chr16	50393110	G	A	TRUE
chr16	50899233	G	A	TRUE
chr16	51211972	C	T	TRUE
chr16	51699819	G	A	TRUE
chr16	61204455	T	C	TRUE
chr16	68461397	C	T	TRUE
chr16	70674532	A	T	TRUE
chr16	71361050	C	T	TRUE
chr16	73420459	A	G	TRUE
chr16	73456491	T	C	TRUE
chr16	75962480	T	C	TRUE
chr16	76879071	C	A	TRUE
chr16	80731071	C	T	TRUE
chr16	82223921	G	A	TRUE
chr16	82303944	C	T	TRUE
chr16	82986031	T	C	TRUE
chr16	83028792	G	A	TRUE
chr16	86328846	T	C	TRUE
chr16	86662489	G	A	TRUE
chr16	89223284	C	T	TRUE
chr17	3246565	C	A	TRUE
chr17	8962894	C	T	TRUE
chr17	21031091	G	A	TRUE
chr17	22237638	C	A	TRUE
chr17	25927643	G	A	TRUE
chr17	31424327	C	G	TRUE
chr17	32846793	G	A	TRUE
chr17	37091235	A	G	TRUE
chr17	49792730	T	A	TRUE
chr17	50609597	C	T	TRUE
chr17	50739802	T	C	TRUE
chr17	53638886	G	A	TRUE
chr17	77242804	C	T	TRUE
chr17	80870182	C	T	TRUE
chr18	1164170	G	A	TRUE
chr18	1864502	A	C	TRUE
chr18	4925412	G	A	TRUE
chr18	8291090	A	C	TRUE
chr18	10519413	G	A	TRUE
chr18	22446755	T	C	TRUE
chr18	25029647	A	G	TRUE
chr18	26845129	A	T	TRUE
chr18	27862753	C	T	TRUE
chr18	29963067	G	A	TRUE
chr18	30898994	C	A	TRUE
chr18	31629464	A	T	TRUE
chr18	32097994	C	T	TRUE
chr18	32609673	C	A	TRUE
chr18	34118348	A	T	TRUE
chr18	35647350	A	C	TRUE
chr18	40791465	A	C	TRUE
chr18	40882107	G	A	TRUE
chr18	44722559	A	G	TRUE
chr18	49712815	T	A	TRUE
chr18	50062020	G	A	TRUE
chr18	50448571	C	T	TRUE
chr18	56979100	C	T	TRUE
chr18	63064148	C	G	TRUE
chr18	66449616	A	C	TRUE
chr18	73904033	G	C	TRUE
chr18	77146287	G	A	TRUE
chr19	6025385	C	T	TRUE
chr19	6056234	G	A	TRUE
chr19	11305795	G	C	TRUE
chr19	20073609	G	A	TRUE
chr19	22099016	A	G	TRUE
chr19	29544453	G	A	TRUE
chr19	30025050	C	T	TRUE
chr19	30738553	C	T	TRUE
chr19	32439406	G	T	TRUE
chr19	36019825	G	T	TRUE
chr19	37355858	G	C	TRUE
chr19	41705602	G	A	TRUE
chr19	44221580	T	A	TRUE
chr19	44592523	T	G	TRUE
chr19	48911059	C	T	TRUE
chr19	52228475	A	C	TRUE
chr20	2182884	C	T	TRUE
chr20	7363489	C	A	TRUE
chr20	10409785	C	T	TRUE
chr20	11112964	A	G	TRUE
chr20	11114861	A	G	TRUE
chr20	11129724	G	A	TRUE
chr20	11137377	A	C	TRUE
chr20	11142091	A	G	TRUE
chr20	11146055	A	G	TRUE
chr20	11159727	A	G	TRUE
chr20	11159889	G	A	TRUE
chr20	11490384	G	A	TRUE
chr20	11841600	C	T	TRUE
chr20	12335106	T	A	TRUE
chr20	12769612	A	C	TRUE
chr20	13891913	C	T	TRUE
chr20	14431472	G	A	TRUE
chr20	22078469	G	A	TRUE
chr20	22760980	C	T	TRUE
chr20	24485088	C	T	TRUE
chr20	41125092	C	T	TRUE
chr20	42287217	A	C	TRUE
chr20	42895019	C	A	TRUE
chr20	51616998	T	C	TRUE
chr20	53985155	A	G	TRUE
chr20	56405504	G	T	TRUE
chr20	58357778	C	T	TRUE
chr20	62555300	G	A	TRUE
chr21	18488200	C	T	TRUE
chr21	20434010	T	G	TRUE
chr21	23894372	T	C	TRUE
chr21	24448579	G	A	TRUE
chr21	24487880	T	G	TRUE
chr21	27951747	T	G	TRUE
chr21	28204712	G	C	TRUE
chr21	28545154	A	G	TRUE
chr21	29439376	G	A	TRUE
chr21	33370420	C	T	TRUE
chr21	38697840	C	G	TRUE
chr21	38723914	A	T	TRUE
chr21	47133393	G	A	TRUE
chr22	17280362	A	T	TRUE
chr22	23333414	G	T	TRUE
chr22	26049205	A	C	TRUE
chr22	28205046	C	T	TRUE
chr22	32301325	C	T	TRUE
chr22	34404341	G	A	TRUE
chr22	34992108	G	A	TRUE
chr22	35362854	C	T	TRUE
chr22	38260789	G	A	TRUE
chr22	45569725	G	A	TRUE
chr22	49293344	G	A	TRUE
chr22	49589208	T	G	TRUE
chr22	50024314	A	G	TRUE
chr3	30817577	GA	G	TRUE
chr12	17520016	AT	A	TRUE
chr11	34754927	TA	T	TRUE
chr2	154644915	AT	A	TRUE
chr2	42655297	AT	A	TRUE
chr1	147278958	TA	T	TRUE
chr2	35429592	GT	G	TRUE
chr3	67824095	AT	A	TRUE
chr1	15752321	TCTGA	T	TRUE
chr1	89268011	AT	A	TRUE
chr1	117799705	TA	T	TRUE
chr1	149819683	TCA	T	TRUE
chr1	153657799	TA	T	TRUE
chr1	185981533	AT	A	TRUE
chr2	1782629	GT	G	TRUE
chr2	11346455	CAAAGCATTATTA	C	TRUE
chr2	13790266	GA	G	TRUE
chr2	83621175	AT	A	TRUE
chr2	116255525	TA	T	TRUE
chr2	130398130	CG	C	TRUE
chr2	153663747	AT	A	TRUE
chr2	161289622	TA	T	TRUE
chr2	163751018	AT	A	TRUE
chr2	165469783	CT	C	TRUE
chr2	183930753	AT	A	TRUE
chr2	198555119	AT	A	TRUE
chr2	204822670	AT	A	TRUE
chr2	207831075	TA	T	TRUE
chr2	208797334	AGACAAGT	A	TRUE
chr2	216467284	CT	C	TRUE
chr3	43457037	CT	C	TRUE
chr3	47237725	CT	C	TRUE
chr3	56145381	CTCTCTCCCTCAA	C	TRUE
chr3	60470221	CA	C	TRUE
chr3	87788086	CT	C	TRUE
chr3	99473276	GT	G	TRUE
chr3	112918372	TC	T	TRUE
chr3	114464331	AGTC	A	TRUE
chr4	21251743	CT	C	TRUE
chr4	31034597	CT	C	TRUE
chr4	171579726	TA	T	TRUE
chr5	13336849	GT	G	TRUE
chr5	13823658	AT	A	TRUE
chr5	38064690	GT	G	TRUE
chr5	62091475	AT	A	TRUE
chr5	89399993	CT	C	TRUE
chr5	125410057	TA	T	TRUE
chr6	8501348	TA	T	TRUE
chr6	45444940	TCCTCTTCCTTG	T	TRUE
chr6	79623902	GA	G	TRUE
chr6	85135121	AT	A	TRUE
chr6	93626773	AT	A	TRUE
chr6	123979731	AT	A	TRUE
chr6	133247072	CA	C	TRUE
chr7	15670856	CA	C	TRUE
chr7	41210321	CA	C	TRUE
chr7	44978707	CT	C	TRUE
chr6	86799452	T	TA	TRUE
chr5	63864664	G	GA	TRUE
chr3	99153989	T	TTA	TRUE
chr1	23535069	G	GA	TRUE
chr1	154030771	C	CT	TRUE
chr1	183439237	T	TA	TRUE
chr1	224063002	G	GT	TRUE
chr2	6435599	A	AT	TRUE
chr2	23907211	T	TA	TRUE
chr2	75876542	C	CT	TRUE
chr2	123994475	A	AT	TRUE
chr2	126715672	A	AT	TRUE
chr2	169591801	C	CA	TRUE
chr2	200378855	A	AT	TRUE
chr2	213609001	T	TA	TRUE
chr2	239640308	C	CA	TRUE
chr3	108869038	C	CA	TRUE
chr3	143670787	C	CT	TRUE
chr4	158806028	G	GT	TRUE
chr4	171541553	T	TA	TRUE
chr5	4180339	C	CA	TRUE
chr5	17830315	C	CAGATCAAA	TRUE
chr5	26340720	T	TA	TRUE
chr5	84209641	T	TA	TRUE
chr5	122752288	T	TA	TRUE
chr5	124834431	C	CT	TRUE
chr6	22894282	A	AT	TRUE
chr6	48563750	T	TTG	TRUE
chr6	73530207	C	CT	TRUE
chr6	86436392	C	CT	TRUE
chr6	138677595	G	GT	TRUE
chr7	71226022	C	CTA	TRUE
chr7	92655890	C	CT	TRUE
chr7	118035107	A	AT	TRUE
chr8	3832830	A	AT	TRUE
chr8	53751537	C	CT	TRUE
chr8	130826432	A	AT	TRUE
chr11	5031718	G	GA	TRUE
chr11	100509215	G	GA	TRUE
chr11	112048797	A	AT	TRUE
chr12	118238185	G	GC	TRUE
chr12	118893502	G	GTA	TRUE
chr14	40181608	T	TGGGAC	TRUE
chr14	92842260	T	TA	TRUE
chr15	27006541	C	CA	TRUE
chr18	4132046	A	AT	TRUE
chr18	26613570	A	AT	TRUE
chr18	38391441	G	GT	TRUE
chr19	1097817	C	CA	TRUE
chr19	44512386	T	TA	TRUE
chr19	51326889	C	CG	TRUE
chr20	15846124	T	TA	TRUE
chr20	35280813	C	CA	TRUE
chr21	30524026	C	CT	TRUE
chr1	14781130	C	T	FALSE
chr1	14834474	TA	T	FALSE
chr1	86393991	G	A	FALSE
chr1	105050529	T	G	FALSE
chr1	145671003	C	T	FALSE
chr1	189871167	C	T	FALSE
chr1	200436223	A	T	FALSE
chr1	222519851	T	TG	FALSE
chr1	225335061	GT	G	FALSE
chr1	244907495	C	G	FALSE
chr2	42780039	G	A	FALSE
chr2	54445719	CT	C	FALSE
chr2	56712555	A	AT	FALSE
chr2	68977762	T	C	FALSE
chr2	80080706	G	T	FALSE
chr2	82742026	A	C	FALSE
chr2	103184116	A	G	FALSE
chr2	103184133	T	G	FALSE
chr2	103978649	T	A	FALSE
chr2	118953451	G	T	FALSE
chr2	120401335	G	C	FALSE
chr2	138088580	A	G	FALSE
chr2	170581322	G	A	FALSE
chr2	183295385	G	A	FALSE
chr2	183295433	A	C	FALSE
chr2	223537694	G	C	FALSE
chr2	235638258	A	C	FALSE
chr3	22519718	G	A	FALSE
chr3	27267688	AT	A	FALSE
chr3	31829128	G	A	FALSE
chr3	33097786	A	T	FALSE
chr3	51304816	CT	C	FALSE
chr3	80390235	A	ATAAAC	FALSE
chr3	82633911	T	C	FALSE
chr3	97495506	A	AT	FALSE
chr3	98783359	G	A	FALSE
chr3	108755111	T	A	FALSE
chr3	135542119	C	G	FALSE
chr3	155410551	AT	A	FALSE
chr3	162421033	C	T	FALSE
chr3	169939174	G	A	FALSE
chr3	186316850	G	T	FALSE
chr4	12611557	TA	T	FALSE
chr4	19385752	CT	C	FALSE
chr4	48050660	ATTC	A	FALSE
chr4	53410265	C	CAAT	FALSE
chr4	54840983	G	GAC	FALSE
chr4	63292132	TA	T	FALSE
chr4	74271433	G	C	FALSE
chr4	95758231	G	T	FALSE
chr4	104703896	C	T	FALSE
chr4	115369144	G	T	FALSE
chr4	117901350	GA	G	FALSE
chr4	160633852	T	A	FALSE
chr4	161493682	A	C	FALSE
chr4	174666234	AAC	A	FALSE
chr5	7194491	T	A	FALSE
chr5	7194500	C	G	FALSE
chr5	16974868	CT	C	FALSE
chr5	55386961	CT	C	FALSE
chr5	59727340	A	G	FALSE
chr5	65428574	GA	G	FALSE
chr5	84655215	T	C	FALSE
chr5	100444792	C	T	FALSE
chr5	139478240	A	AATAC	FALSE
chr5	142140072	CT	C	FALSE
chr5	165173277	G	C	FALSE
chr5	166489485	C	T	FALSE
chr5	173473095	CA	C	FALSE
chr6	256765	G	A	FALSE
chr6	2232304	T	C	FALSE
chr6	20179163	GTT	G	FALSE
chr6	24582887	TA	T	FALSE
chr6	42434591	G	A	FALSE
chr6	64624609	CA	C	FALSE
chr6	71321450	C	G	FALSE
chr6	83103148	C	T	FALSE
chr6	116283276	A	G	FALSE
chr6	130613652	G	A	FALSE
chr6	145065740	T	TAC	FALSE
chr6	152906853	A	G	FALSE
chr6	162141798	A	AT	FALSE
chr7	12221240	G	GT	FALSE
chr7	14453003	A	G	FALSE
chr7	52021149	AT	A	FALSE
chr7	68404433	A	G	FALSE
chr7	76989122	GGAAA	G	FALSE
chr7	108149540	A	C	FALSE
chr7	146778594	C	T	FALSE
chr7	154629024	AAC	A	FALSE
chr8	9361153	GT	G	FALSE
chr8	15116553	T	C	FALSE
chr8	23014072	CT	C	FALSE
chr8	24235021	GA	G	FALSE
chr8	26256936	A	G	FALSE
chr8	33033114	T	C	FALSE
chr8	50815922	C	T	FALSE
chr8	56016288	GA	G	FALSE
chr8	62910341	A	G	FALSE
chr8	74086648	C	T	FALSE
chr8	77445354	CA	C	FALSE
chr8	78825762	GA	G	FALSE
chr8	92625095	CA	C	FALSE
chr8	95635472	CA	C	FALSE
chr8	110208058	AC	A	FALSE
chr8	132477796	CA	C	FALSE
chr8	137166820	CT	C	FALSE
chr8	144213666	CA	C	FALSE
chr9	18586983	TA	T	FALSE
chr9	25457296	AC	A	FALSE
chr9	75144583	GT	G	FALSE
chr9	83892299	G	A	FALSE
chr9	93003912	CA	C	FALSE
chr9	108230788	AT	A	FALSE
chr9	115421193	G	A	FALSE
chr9	132490440	G	A	FALSE
chr9	133805790	T	G	FALSE
chr9	137596016	C	T	FALSE
chr10	8632501	CA	C	FALSE
chr10	14155611	CT	C	FALSE
chr10	56477940	G	A	FALSE
chr10	56477949	C	A	FALSE
chr10	56477971	G	T	FALSE
chr10	58819779	CA	C	FALSE
chr10	84816481	AT	A	FALSE
chr10	88588542	TA	T	FALSE
chr10	108518118	CT	C	FALSE
chr10	112952400	GA	G	FALSE
chr10	114311035	C	A	FALSE
chr11	12945022	G	A	FALSE
chr11	31338028	C	T	FALSE
chr11	33845663	GT	G	FALSE
chr11	46356977	GCA	G	FALSE
chr11	50196851	CA	C	FALSE
chr11	61360316	G	T	FALSE
chr11	61360317	A	T	FALSE
chr11	77884133	AC	A	FALSE
chr11	84819665	CAA	C	FALSE
chr11	89212177	TA	T	FALSE
chr11	96819299	G	GA	FALSE
chr11	100699421	CT	C	FALSE
chr11	107764154	GT	G	FALSE
chr11	118494457	GT	G	FALSE
chr12	2993838	AT	A	FALSE
chr12	28978819	GA	G	FALSE
chr12	34033464	CT	C	FALSE
chr12	73789261	G	A	FALSE
chr12	73789308	G	A	FALSE
chr12	73789379	C	A	FALSE
chr12	73789411	TAACA	T	FALSE
chr12	73789462	A	G	FALSE
chr12	89379196	GA	G	FALSE
chr12	113989687	C	T	FALSE
chr12	115884613	CT	C	FALSE
chr12	127255302	T	C	FALSE
chr12	130700825	C	A	FALSE
chr13	36115862	GGT	G	FALSE
chr13	39302325	CT	C	FALSE
chr13	48740171	G	A	FALSE
chr13	68141812	C	CATTT	FALSE
chr13	69926900	TGA	T	FALSE
chr13	75003995	T	G	FALSE
chr13	85676088	CAA	C	FALSE
chr13	108174958	AT	A	FALSE
chr14	23931781	G	A	FALSE
chr14	33428239	CA	C	FALSE
chr14	38034471	GA	G	FALSE
chr14	46271637	TA	T	FALSE
chr14	51447698	AT	A	FALSE
chr14	87337772	CA	C	FALSE
chr14	105327437	A	C	FALSE
chr15	31224794	AAACAACATAAG	A	FALSE
chr15	36622045	AT	A	FALSE
chr15	47273197	A	C	FALSE
chr15	78111473	A	C	FALSE
chr15	83717817	T	C	FALSE
chr15	99379408	AT	A	FALSE
chr16	8029952	CT	C	FALSE
chr16	12537935	A	G	FALSE
chr16	54976570	C	G	FALSE
chr16	58879901	T	C	FALSE
chr16	63056612	GA	G	FALSE
chr16	64517838	GA	G	FALSE
chr16	66052923	TA	T	FALSE
chr16	81184146	G	A	FALSE
chr16	85609444	T	G	FALSE
chr16	90076980	A	C	FALSE
chr17	38417933	G	T	FALSE
chr17	54607781	C	T	FALSE
chr17	56409575	C	G	FALSE
chr17	56409576	C	T	FALSE
chr17	56409650	T	G	FALSE
chr17	56409657	T	A	FALSE
chr17	60157074	GA	G	FALSE
chr18	4650468	G	A	FALSE
chr18	6917726	GA	G	FALSE
chr18	23382279	C	T	FALSE
chr18	30493254	G	A	FALSE
chr18	40526168	G	C	FALSE
chr18	56799296	CA	C	FALSE
chr18	56967328	C	T	FALSE
chr19	6381471	TCGC	T	FALSE
chr19	31492018	AT	A	FALSE
chr19	45307759	CA	C	FALSE
chr19	45720935	C	T	FALSE
chr20	3371018	CT	C	FALSE
chr20	11123631	A	G	FALSE
chr20	11123672	A	C	FALSE
chr20	30014516	G	C	FALSE
chr20	30014547	C	T	FALSE
chr20	53868940	GCACA	G	FALSE
chr20	56240428	C	T	FALSE
chr20	60805287	TC	T	FALSE
chr21	23435464	CT	C	FALSE
chr21	25062214	C	T	FALSE
chr22	45484123	A	G	FALSE
chr22	46050315	GT	G	FALSE
